# Supplementary material for: Reduced serum levels of pro-inflammatory chemokines in fragile X syndrome
Source: BMC Neurol. 2020 Apr 15;20:138. doi: 10.1186/s12883-020-01715-2 (PMC7161166; doi:10.1186/s12883-020-01715-2)
Supplement: Supplementary file 2 — Additional file 2: Table S1. Percentage of detection of biomarkers in FXS patients vs. healthy controls and inclusion of analytes [file 12883_2020_1715_MOESM2_ESM.xlsx]

## Sheet: Feuil1
Molecule type	Analyte	Controls	FXS	Used in analysis
chemokine	CCL1	1	1	
chemokine	CCL2	1	1	
chemokine	CCL3	0.83	0.2	
chemokine	CCL4	1	1	
chemokine	CCL11	0.97	0.48	
chemokine	CCL13	1	0.88	
chemokine	CCL15	1	1	
chemokine	CCL17	1	0.96	
chemokine	CCL19	1	1	
chemokine	CCL20	1	1	
chemokine	CCL22	1	1	
chemokine	CCL26	0.93	0.08	
chemokine	CCL27	1	1	
factor	CRP	1	1	
chemokine	CXCL1	1	1	
chemokine	CXCL5	1	1	
chemokine	CXCL10	1	1	
chemokine	CXCL11	1	1	
chemokine	CXCL12	1	1	
chemokine	CX3CL1	1	1	
cytokine	GM-CSF	0.9	0.84	
interferon	IFN-g	1	1	
interleukin	IL-1a	0.52	0.36
interleukin	IL-1b	0.1	0.2
interleukin	IL-2	0.41	0.16
interleukin	IL-4	0.69	0.76
interleukin	IL-5	0.38	0.64
interleukin	IL-6	0.97	0.96	
interleukin	IL-7	1	1	
interleukin	IL-8	1	1	
interleukin	IL-10	1	1	
interleukin	IL-12p40	1	1	
interleukin	IL-12p70	0.86	0.8	
interleukin	IL-13	0.59	0.48
interleukin	IL-15	1	1	
interleukin	IL-16	1	1	
interleukin	IL-17A	1	1	
interleukin	IL-17A/F	1	1	
interleukin	IL-17E	1	1	
interleukin	IL-21	1	1	
interleukin	IL-22	1	1	
interleukin	IL-23	1	1	
interleukin	IL-27	1	1	
interleukin	IL-31	0.97	1	
interleukin	IL-33	1	1	
cytokine	MIF	1	1	
factor	SAA	1	1	
factor	sICAM-1	1	1	
factor	sVCAM-1	1	1	
cytokine	TNF-a	1	1	
cytokine	TNF-b	1	1	
factor	VEGF-A	1	1	
