# Supplementary material for: Reduced serum levels of pro-inflammatory chemokines in fragile X syndrome
Source: BMC Neurol. 2020 Apr 15;20:138. doi: 10.1186/s12883-020-01715-2 (PMC7161166; doi:10.1186/s12883-020-01715-2)
Supplement: Supplementary file 3 — Additional file 3: Table S2. Comparison analysis of serum biomarkers levels in FXS patients and controls in the whole dataset (N = 54) and in a reduced dataset consisting of male individuals (N = 44). Minimum (Min), first quantile (Q1), median, third quantile (Q3), maximum (Max), mean, standard deviation (SD) are indicated for each group. The r effect size statistic, raw p-values (p-value) and adjusted p-values for the Mann–Whitney U-test, are indicated both for the full dataset (N = 54, n = 25 FXS patients, n = 29 controls) and for the dataset reduced to male individuals (N = 44, n = 20 FXS patients, n = 24 controls). [file 12883_2020_1715_MOESM3_ESM.xlsx]

## Sheet: Feuil 1
	Whole sample (N=54)																	Males only (N=44)
	Concentrations in controls (pg/mL)							Concentrations in FXS (pg/mL)							Comparison analysis			Concentrations in controls (pg/mL)							Concentrations in FXS (pg/mL)							Comparison analysis
Analyte	Min	Q1	Median	Q3	Max	Mean	SD	Min	Q1	Median	Q3	Max	Mean	SD	Effect Size (r)	p-value	Adjusted p-value	Min	Q1	Median	Q3	Max	Mean	SD	Min	Q1	Median	Q3	Max	Mean	SD	Effect Size (r)	p-value	Adjusted p-value
CCL1	14.8649	21.0961	24.0208	28.1501	42.2373	24.7568	5.57469	17.623	21.8621	24.5763	28.9663	44.5581	26.0021	6.77201	-0.0732	0.596727	1	14.8649	21.1365	24.1399	28.2862	42.2373	24.965	5.8031	17.623	21.3766	24.8138	30.1174	44.5581	26.4071	7.42041	-0.0764	0.620606	1
CCL2	76.0347	150.48	182.695	200.504	362.229	178.853	54.6383	2.00007	7.57786	41.6981	77.9179	294.825	58.2069	75.0295	0.698	2.05003e-08	9.43016e-07	76.0347	152.152	183.818	200.903	362.229	181.418	56.532	2.00007	8.48976	53.9868	79.6341	294.825	70.3928	79.534	0.657	2.8531e-06	0.000131242
CCL3	0	3.16006	5.8364	8.35587	25.2535	6.32644	5.43314	0	0	0	0	32.698	2.57601	6.94202	0.502	0.00022942	0.0105533	0	2.98396	5.6262	8.00358	25.2535	6.00042	5.71199	0	0	0	1.68792	32.698	3.22001	7.661	0.381	0.0119395	0.549219
CCL4	16.1567	48.1434	63.2118	79.0282	132.808	67.3352	30.9868	3.96955	9.53554	19.8788	58.1884	147.712	37.452	36.8278	0.459	0.000548835	0.0252464	16.1567	47.0815	60.5305	74.1752	132.808	65.0607	31.8831	3.96955	14.8888	40.933	63.3353	147.712	44.3778	38.1669	0.33	0.0282024	1
CCL11	0	36.6717	50.1445	60.106	108.924	51.6157	24.9702	0	0	0	33.2449	67.7715	16.1781	21.4915	0.607	8.43102e-06	0.000387827	0	37.1574	52.5256	60.8444	108.924	52.0677	24.4863	0	0	16.1645	36.1165	67.7715	20.2227	22.301	0.558	0.000221857	0.0102054
CCL13	19.9385	53.4632	59.0787	75.2965	93.8248	62.096	17.4831	0	13.4931	20.149	46.6927	92.0647	29.4533	25.1846	0.601	1.00826e-05	0.000463801	19.9385	53.6835	60.6541	75.3279	90.4694	61.7243	17.4477	0	13.6681	31.7918	51.1591	92.0647	33.7324	26.3901	0.531	0.000443774	0.0204136
CCL15	1455.11	1955.37	2385.33	3114.36	12672.3	3097.21	2384.14	1296.72	1902.07	2360.4	3167.56	43992.3	4193.67	8326.79	0.02	0.890546	1	1708.49	1952.24	2375.91	2995.75	9760.2	2829.84	1636.75	1296.72	1857.55	2424.47	3221.77	43992.3	4599.16	9306.59	0.0107	0.953501	1
CCL17	50.5767	84.9182	108.826	195.136	650.631	164.548	131.115	0	3.07412	35.6448	86.1502	199.86	47.1714	50.0838	0.644	4.07282e-07	1.8735e-05	50.5767	89.521	108.369	190.776	650.631	167.875	141.285	0	8.96651	56.7659	88.6715	199.86	57.4926	51.0141	0.589	3.92071e-05	0.00180353
CCL19	80.1485	119.13	148.15	162.976	285.691	144.418	40.3749	83.6249	113.176	146.42	207.432	820.611	193.497	155.013	-0.0886	0.524025	1	80.1485	107.242	139.47	154.024	191.684	134.076	29.2891	84.6538	125.609	159.434	228.196	820.611	214.81	166.991	-0.323	0.0319237	1
CCL20	2.84604	5.85087	7.70578	9.04118	16.9439	8.02391	3.28577	4.95221	6.5793	7.59101	10.1384	17.6162	8.47705	3.02643	-0.0768	0.578795	1	3.93747	5.94771	7.59107	8.71851	13.1666	7.46617	2.11854	4.95221	6.46583	7.37834	10.4308	17.6162	8.53784	3.34338	-0.0924	0.547785	1
CCL22	443.945	659.46	991.049	1201.71	1810.04	968.361	349.565	45.7799	160.909	318.123	739.251	1234.99	462.717	354.89	0.582	6.83963e-06	0.000314623	443.945	658.707	964.45	1147.37	1810.04	939.965	352.876	45.7799	156.643	601.108	773.101	1234.99	533.393	363.803	0.484	0.00101353	0.0466223
CCL26	0	1.7942	4.73323	6.42493	32.8791	5.15251	6.02768	0	0	0	0	12.8693	0.660305	2.6454	0.746	4.39569e-08	2.02202e-06	0	2.07278	4.915	6.45503	9.42126	4.42272	2.84699	0	0	0	0	12.8693	0.825381	2.94896	0.707	2.87113e-06	0.000132072
CCL27	191.892	384.685	439.678	572.75	931.672	492.597	179.216	184.328	375.152	453.964	601.514	985.539	500.425	200.877	-0.0177	0.904158	1	191.892	378.448	456.383	651.55	931.672	506.954	191.956	184.328	339.457	461.3	605.931	985.539	494.389	210.121	0.0461	0.770565	1
CRP	637578	1.48857e+06	2.67791e+06	4.367e+06	3.0699e+07	5.36736e+06	7.27764e+06	17428.5	1.14802e+06	2.34716e+06	4.7351e+06	1.98908e+07	3.74472e+06	4.18483e+06	0.052	0.709162	1	637578	1.43091e+06	2.36569e+06	3.94639e+06	3.0699e+07	4.45184e+06	6.59462e+06	17428.5	1.06465e+06	2.30424e+06	3.86911e+06	6.03574e+06	2.6472e+06	1.88698e+06	0.0516	0.741404	1
CXCL1	45.3618	101.838	126.766	180.278	376.886	148.421	80.4849	62.2668	132.351	182.703	245.629	1093.39	221.607	196.389	-0.291	0.0320659	1	45.3618	102.008	131.92	187.573	376.886	150.331	79.0592	62.2668	129.927	185.661	266.44	1093.39	232.931	217.572	-0.277	0.0674084	1
CXCL5	138.138	394.577	569.631	1055.41	2175.4	800.549	554.404	211.319	432.503	568.69	819.735	2883.71	746.138	570.373	0.0343	0.809672	1	138.138	394.291	576.282	1033.95	1579.13	725.298	436.914	211.319	359.776	510.273	840.981	2883.71	741.937	629.996	0.0427	0.788474	1
CXCL10	32.7201	73.4279	103.802	143.75	434.02	127.734	85.7474	1.37293	3.9771	11.1897	36.2964	601.81	45.7467	118.857	0.719	5.39161e-09	2.48014e-07	32.7201	72.1723	103.551	137.598	352.253	116.665	66.5349	1.37293	4.92255	21.3338	42.5644	601.81	56.2908	131.375	0.671	1.52783e-06	7.028e-05
CXCL11	7.02052	13.8254	16.7344	23.7696	44.4535	19.5716	8.87245	10.5326	14.7278	19.8914	29.2265	252.903	30.9662	46.9135	-0.191	0.165187	1	7.02052	13.6763	16.131	23.1436	39.3136	18.319	7.77313	10.5326	14.3786	18.3731	28.6569	252.903	32.7297	52.4471	-0.202	0.182938	1
CXCL12	187.979	473.363	590.914	853.75	1022.81	652.203	236.618	167.4	475.99	588.201	859.497	5828.21	836.171	1067.9	0.0165	0.910218	1	187.979	460.984	580.086	851.596	1022.81	642.515	239.021	167.4	470.097	566.621	846.579	1160.22	627.77	257.33	0.0374	0.813651	1
CX3CL1	1934.44	2227.85	2634.27	3034.37	4140.72	2698.73	592.187	1577.4	2241.85	2808.72	3271.45	3845.98	2766.84	646.121	-0.0768	0.581707	1	2023.35	2208.79	2548.7	3040.67	4140.72	2692.92	599.894	1577.4	2079.76	2639.6	3275.92	3679.89	2676.44	668.472	-0.00356	0.990695	1
GM-CSF	0	0.185881	0.768136	1.36519	3.23454	0.87956	0.774987	0	0.185881	0.856873	1.49842	16.8355	1.57807	3.29374	-0.0401	0.774442	1	0	0.174935	0.900729	1.3848	1.87153	0.861249	0.66274	0	0.18152	0.832703	1.29807	3.52716	0.97338	0.92449	0.00712	0.971738	1
IFN-g	2.13686	9.14957	10.826	17.2603	38.9485	12.7143	6.97988	3.61628	6.22772	8.04453	21.3656	203.901	29.7594	50.6748	0.0177	0.904158	1	2.13686	8.5981	10.4168	14.714	20.3852	11.5008	5.14265	4.62846	6.42937	13.8568	22.307	174.457	25.8331	38.8686	-0.11	0.476072	1
IL-6	0	0.340606	0.724164	1.28213	2.80154	0.907054	0.742537	0	0.517622	0.627126	1.26453	10.8673	1.36497	2.15969	-0.0414	0.768046	1	0	0.318941	0.566156	1.0534	2.80154	0.785801	0.671213	0.0411752	0.540265	0.695233	1.4878	3.01094	1.10181	0.901954	-0.182	0.229283	1
IL-7	8.86261	25.9363	40.15	50.9564	127.412	41.7834	21.8512	8.17579	25.1434	33.3459	45.919	79.9187	36.9401	17.7076	0.112	0.417982	1	8.86261	25.3475	40.1409	49.8019	62.3199	38.1425	14.5155	8.17579	23.1374	32.2665	38.8318	79.9187	34.5662	17.6547	0.167	0.276135	1
IL-8	10.0499	15.9645	19.149	22.7754	123.002	23.3306	20.3135	8.85478	14.0806	17.6987	23.1678	47.2696	20.654	8.83705	0.0106	0.945146	1	10.0499	15.87	18.7245	22.4772	39.8759	19.831	7.07655	8.85478	14.6334	17.5593	23.7069	36.1208	19.9883	7.29446	-0.0142	0.934936	1
IL-10	0.358339	0.536875	0.78936	1.18886	2.79833	0.934839	0.533572	0.233464	0.647148	0.749366	1.08153	10.6078	1.59426	2.27329	-0.0708	0.608802	1	0.358339	0.533182	0.714711	1.01869	1.91658	0.837218	0.402811	0.233464	0.663616	0.760278	1.09822	6.38733	1.32033	1.4132	-0.157	0.305202	1
IL-12p40	100.997	182.002	295.03	332.219	499.229	274.536	104.63	89.4635	168.112	234.09	309.968	1169.52	269.332	205.146	0.165	0.233414	1	100.997	181.672	256.54	322.32	427.839	257.007	92.0497	89.4635	196.261	252.018	310.923	1169.52	286.53	222.374	0.0534	0.735113	1
IL-12p70	0	0.0321069	0.0842095	0.151116	0.410931	0.116115	0.115656	0	0.00973755	0.0990836	0.232821	10.3704	0.55096	2.05313	-0.0189	0.896152	1	0	0.0432785	0.0879283	0.152973	0.410931	0.121536	0.120151	0	0.0078694	0.1028	0.221682	0.70009	0.14567	0.185344	0.0125	0.943413	1
IL-15	2.89063	3.60456	4.08408	4.34976	5.40805	4.033	0.574995	2.32181	3.10529	3.54523	3.95401	4.79153	3.49487	0.649779	0.378	0.00550694	0.253319	3.15294	3.74679	4.08703	4.43085	5.40805	4.10589	0.568884	2.32181	2.78461	3.33139	3.82527	4.79153	3.42428	0.692345	0.455	0.00265311	0.122043
IL-16	266.588	328.724	430.471	485.971	617.295	420.576	101.731	220.905	339.181	369.628	463.712	628.497	396.576	99.9312	0.12	0.380991	1	266.588	358.904	436.906	494.664	617.295	437.359	95.8954	220.905	307.329	355.077	465.545	628.497	387.163	108.432	0.267	0.0789994	1
IL-17A	0.958549	2.50498	5.03105	10.2604	26.7027	7.48769	6.88625	1.6345	4.26057	8.58493	13.5105	63.8125	11.8282	12.7824	-0.227	0.0975739	1	0.958549	2.27121	5.21235	10.6178	23.6981	7.15669	6.27226	1.6345	4.11738	8.11711	13.7144	22.7723	10.0732	7.33847	-0.22	0.148483	1
IL-17A/F	20.493	50.0945	69.9155	86.3009	166.084	70.655	32.2569	17.0551	43.936	61.0951	82.1654	322.201	72.2721	57.8971	0.098	0.476818	1	20.493	49.7073	71.5368	90.0443	166.084	73.9468	33.5505	17.0551	43.7453	54.0265	81.5473	114.174	61.1642	27.4815	0.196	0.19875	1
IL-17E	0.0654279	0.20861	0.285999	0.332916	0.574846	0.287413	0.133298	0.106486	0.177718	0.299688	0.389384	0.91044	0.320156	0.184803	-0.0272	0.848626	1	0.0855911	0.212524	0.296972	0.341347	0.574846	0.293023	0.131612	0.106486	0.17201	0.24291	0.344941	0.91044	0.303455	0.194027	0.0728	0.637269	1
IL-21	0.0246215	0.424063	0.8732	1.00829	10.1908	1.11005	1.79643	0.275758	0.547983	0.784609	1.25035	1.70381	0.884983	0.41929	-0.0318	0.821525	1	0.0246215	0.421529	0.8732	1.05424	10.1908	1.18997	1.96628	0.275758	0.532364	0.746376	1.00983	1.70381	0.83827	0.417769	0.0356	0.822748	1
IL-22	0.0626109	0.111492	0.139121	0.185936	1.5183	0.186868	0.260156	0.0551639	0.0856827	0.114215	0.210516	0.712798	0.200419	0.190011	0.0484	0.728572	1	0.0626109	0.109017	0.136789	0.169489	1.5183	0.192488	0.285674	0.0551639	0.0896272	0.114215	0.20903	0.653005	0.183584	0.170009	0.0746	0.628876	1
IL-23	0.291657	0.500167	0.751388	0.904266	2.89628	0.842937	0.552436	0.387336	0.568409	0.644899	0.780181	1.83462	0.733009	0.297235	0.046	0.741632	1	0.291657	0.488424	0.773012	0.887697	2.89628	0.856214	0.596811	0.387336	0.563257	0.652124	0.769368	1.83462	0.724272	0.317873	0.0623	0.688562	1
IL-27	38.3657	103.846	128.59	187.578	240.037	144.099	53.4447	52.0504	111.119	144.402	203.962	545.92	178.27	106.089	-0.143	0.300593	1	82.8023	108.389	131.565	198.584	240.037	151.075	52.6708	52.0504	103.947	144.332	201.015	366.339	160.267	77.7748	-0.032	0.842825	1
IL-31	0	3.93944	4.44239	6.17683	9.99267	4.9721	2.24281	1.0161	3.58986	4.92404	6.60357	8.7255	5.01931	2.12522	-0.0343	0.808065	1	0	4.08143	4.9763	6.55592	9.99267	5.27269	2.32171	1.0161	3.06856	4.54999	6.62691	8.34424	4.66325	2.14807	0.142	0.351705	1
IL-33	0.0274611	0.171103	0.236234	0.349179	0.667849	0.258862	0.138022	0.0796991	0.171103	0.215904	0.368081	0.606693	0.264484	0.139138	0.0235	0.869082	1	0.0413341	0.168055	0.234956	0.360646	0.667849	0.267074	0.14346	0.0796991	0.16927	0.224792	0.374887	0.606693	0.265622	0.146568	0.0213	0.896843	1
MIF	2943.31	9632.56	14364.7	21997.4	44145.7	16824.6	10477.4	4407.53	9818.24	13539.3	20106.4	46689.4	16071.6	9364.95	0.0295	0.836452	1	2943.31	10983.5	14511.2	22058.7	44145.7	17488.3	10826	4407.53	9805.32	13749.3	21552.8	46689.4	17102.3	10196.8	0.0213	0.89792	1
SAA	409358	904365	1.63595e+06	4.4315e+06	2.04919e+07	3.50301e+06	4.39289e+06	22082.5	602342	996318	2.03981e+06	4.49759e+06	1.40954e+06	1.07239e+06	0.253	0.0634205	1	409358	798447	1.57496e+06	2.27468e+06	2.04919e+07	3.15647e+06	4.54405e+06	22082.5	513854	984195	1.83409e+06	2.98386e+06	1.26017e+06	918164	0.228	0.134455	1
sICAM-1	4.38716e+06	1.03756e+07	1.15878e+07	1.34655e+07	1.5669e+07	1.15784e+07	2.58808e+06	406780	8.25296e+06	9.18116e+06	1.21774e+07	2.0887e+07	1.00626e+07	3.74077e+06	0.29	0.0335291	1	4.38716e+06	1.00056e+07	1.08855e+07	1.19694e+07	1.55496e+07	1.10517e+07	2.44819e+06	406780	8.16733e+06	9.97887e+06	1.29055e+07	2.0887e+07	1.03619e+07	4.13212e+06	0.11	0.476072	1
sVCAM-1	5.84581e+06	9.78616e+06	1.06655e+07	1.17815e+07	1.74951e+07	1.11501e+07	2.66111e+06	436036	8.27132e+06	9.09167e+06	1.16023e+07	3.20982e+07	1.05717e+07	5.41202e+06	0.223	0.103299	1	5.84581e+06	9.56629e+06	1.05852e+07	1.22934e+07	1.74951e+07	1.10538e+07	2.76543e+06	436036	8.41858e+06	9.59562e+06	1.25706e+07	3.20982e+07	1.09911e+07	5.96552e+06	0.131	0.393394	1
TNF-a	3.89218	4.6344	4.94394	5.92292	7.57021	5.29289	1.0541	3.72512	4.49477	5.48325	7.29286	30.9335	7.61315	6.0545	-0.131	0.339995	1	3.93909	4.62536	4.91818	5.34611	7.57021	5.09443	0.863392	3.72512	4.9282	5.82591	7.33952	18.5713	7.11231	3.88311	-0.309	0.041446	1
TNF-b	0.105268	0.655334	0.952027	1.20457	2.96229	0.964514	0.609744	0.204814	0.45193	0.989931	1.57363	2.41542	1.09987	0.656187	-0.11	0.424858	1	0.118006	0.621594	0.954738	1.25357	2.96229	0.985103	0.635586	0.265057	0.600299	0.95469	1.58927	2.41542	1.14213	0.669387	-0.115	0.450685	1
VEGF-A	34.1256	111.04	165.458	264.588	993.489	223.339	188.825	17.3197	132.354	217.641	323.642	661.853	263.23	171.527	-0.147	0.284669	1	40.6385	112.636	176.008	259.675	557.889	201.594	116.359	17.3197	130.918	197.028	302.283	661.853	238.069	155.763	-0.0959	0.535979	1
