# Supplementary material for: Reduced serum levels of pro-inflammatory chemokines in fragile X syndrome
Source: BMC Neurol. 2020 Apr 15;20:138. doi: 10.1186/s12883-020-01715-2 (PMC7161166; doi:10.1186/s12883-020-01715-2)
Supplement: Supplementary file 4 — Additional file 4: Table S3. Over-represented pathways based on the list of significantly downregulated chemokines in FXS patients [file 12883_2020_1715_MOESM4_ESM.xlsx]

## Sheet: Feuil1
	Pathway Name	Pathway Id	Gene counts	Genes in InnateDB for this entity	p-value	adjusted p-value	Gene Symbols
Molecular functions	chemokine activity	GO:0008009	9	50	2.87009e-24	5.48186e-22	CCL11 CCL13 CCL17 CCL22 CCL2 CCL26 CCL3 CCL4 CXCL10
	receptor binding	GO:0005102	4	333	1.09724e-05	9.11184e-05	CCL13 CCL17 CCL2 CXCL10
	CXCR3 chemokine receptor binding	GO:0048248	1	5	0.00237079	0.00656262	CXCL10
	CCR2 chemokine receptor binding	GO:0031727	1	3	0.00142307	0.0046069	CCL2
	CCR4 chemokine receptor binding	GO:0031729	1	2	0.000948917	0.00323648	CCL17
	CCR5 chemokine receptor binding	GO:0031730	2	6	2.99995e-06	2.72852e-05	CCL3 CCL4
	calcium-dependent protein kinase C activity	GO:0004698	1	3	0.00142307	0.0046069	CCL3
	heparin binding	GO:0008201	2	137	0.00180402	0.00574279	CCL2 CXCL10
	CCR1 chemokine receptor binding	GO:0031726	2	5	2.00046e-06	2.24757e-05	CCL3 CCL4
	phospholipase activator activity	GO:0016004	1	8	0.00379087	0.00893896	CCL3
	cAMP-dependent protein kinase regulator activity	GO:0008603	1	9	0.00426382	0.00993159	CXCL10
Biological processes	chemotaxis	GO:0006935	8	126	2.71038e-17	2.58841e-15	CCL11 CCL13 CCL17 CCL22 CCL2 CCL26 CCL3 CXCL10
	inflammatory response	GO:0006954	9	315	8.5893e-17	5.46852e-15	CCL11 CCL13 CCL17 CCL22 CCL2 CCL26 CCL3 CCL4 CXCL10
	immune response	GO:0006955	9	367	3.4539e-16	1.64924e-14	CCL11 CCL13 CCL17 CCL22 CCL2 CCL26 CCL3 CCL4 CXCL10
	cell-cell signaling	GO:0007267	7	244	1.88615e-12	7.20508e-11	CCL13 CCL17 CCL22 CCL26 CCL3 CCL4 CXCL10
	cell chemotaxis	GO:0060326	5	55	2.12627e-11	5.80169e-10	CCL17 CCL22 CCL2 CCL26 CCL4
	eosinophil chemotaxis	GO:0048245	3	9	6.19871e-09	1.3155e-07	CCL11 CCL13 CCL3
	cellular calcium ion homeostasis	GO:0006874	4	86	4.88031e-08	9.32139e-07	CCL11 CCL13 CCL2 CCL3
	regulation of cell shape	GO:0008360	4	108	1.22589e-07	2.1286e-06	CCL11 CCL13 CCL2 CCL3
	cytoskeleton organization	GO:0007010	4	125	2.20893e-07	3.51589e-06	CCL11 CCL13 CCL2 CCL3
	response to virus	GO:0009615	4	140	3.48296e-07	4.43496e-06	CCL11 CCL22 CCL4 CXCL10
	positive regulation of cell migration	GO:0030335	4	138	3.28747e-07	4.48505e-06	CCL11 CCL26 CCL3 CXCL10
	signal transduction	GO:0007165	7	1368	3.16751e-07	4.6538e-06	CCL11 CCL13 CCL22 CCL2 CCL26 CCL4 CXCL10
	granulocyte chemotaxis	GO:0071621	1	2	0.000948917	0.00323648	CCL3
	positive regulation of leukocyte mediated cytotoxicity	GO:0001912	1	2	0.000948917	0.00323648	CCL2
	cellular response to LPS	GO:0071222	2	87	0.000733413	0.00291837	CCL2 CXCL10
	response to toxic substance	GO:0009636	2	78	0.000590036	0.00239781	CCL3 CCL4
*	astrocyte cell migration	GO:0043615	2	6	2.99995e-06	2.72852e-05	CCL2 CCL3
	positive regulation of endothelial cell proliferation	GO:0001938	3	63	2.89309e-06	3.06989e-05	CCL11 CCL2 CCL26
	lymphocyte chemotaxis	GO:0048247	2	7	4.19889e-06	3.6454e-05	CCL2 CCL3
	negative regulation by host of viral transcription	GO:0043922	2	12	1.31803e-05	0.000104893	CCL3 CCL4
	neutrophil chemotaxis	GO:0030593	2	42	0.000170678	0.000835883	CCL2 CCL3
	positive regulation of calcium ion import	GO:0090280	2	15	2.09532e-05	0.000153925	CCL2 CCL3
	monocyte chemotaxis	GO:0002548	2	16	2.39406e-05	0.000169357	CCL2 CCL3
	positive regulation of calcium-mediated signaling	GO:0050850	2	22	4.60176e-05	0.000313906	CCL3 CCL4
	cellular response to interferon-gamma	GO:0071346	2	26	6.46796e-05	0.000425993	CCL2 CCL3
	positive regulation of calcium ion transport	GO:0051928	2	27	6.98368e-05	0.000444628	CCL3 CCL4
	lipopolysaccharide-mediated signaling pathway	GO:0031663	2	29	8.07401e-05	0.000497463	CCL2 CCL3
	response to gamma radiation	GO:0010332	2	30	8.6486e-05	0.000516213	CCL2 CXCL10
	chemokine-mediated signaling pathway	GO:0070098	2	32	9.85654e-05	0.000553705	CCL2 CXCL10
	protein kinase B signaling	GO:0043491	2	32	9.85654e-05	0.000553705	CCL2 CCL3
	positive regulation of Rac GTPase activity	GO:0032855	2	33	0.000104899	0.000572447	CCL11 CCL26
	cellular response to interleukin-1	GO:0071347	2	35	0.000118151	0.000626859	CCL2 CCL3
	positive regulation of actin filament polymerization	GO:0030838	2	38	0.000139494	0.000701142	CCL11 CCL26
	positive regulation of tumor necrosis factor production	GO:0032760	2	38	0.000139494	0.000701142	CCL2 CCL3
	macrophage chemotaxis	GO:0048246	2	14	1.81639e-05	0.000138772	CCL2 CCL3
	cellular response to organic cyclic compound	GO:0071407	2	51	0.000252186	0.00120419	CCL2 CCL3
	negative regulation of angiogenesis	GO:0016525	2	54	0.000282833	0.00131759	CCL2 CXCL10
	cellular response to tumor necrosis factor	GO:0071356	2	66	0.000422702	0.00192229	CCL2 CCL3
	cellular response to high density lipoprotein particle stimulus	GO:0071403	1	1	0.000474558	0.00197045	CCL2
	helper T cell extravasation	GO:0035684	1	1	0.000474558	0.00197045	CCL2
	negative regulation of natural killer cell chemotaxis	GO:2000502	1	1	0.000474558	0.00197045	CCL2
	response to vitamin B3	GO:0033552	1	1	0.000474558	0.00197045	CCL2
	T cell chemotaxis	GO:0010818	2	6	2.99995e-06	2.72852e-05	CCL3 CXCL10
	positive regulation of NK cell chemotaxis	GO:2000503	2	5	2.00046e-06	2.24757e-05	CCL3 CCL4
	MAPK cascade	GO:0000165	2	89	0.000767343	0.00299107	CCL2 CCL3
	cellular response to lipoprotein particle stimulus	GO:0071402	1	2	0.000948917	0.00323648	CCL2
	eosinophil degranulation	GO:0043308	1	2	0.000948917	0.00323648	CCL3
	positive regulation of immune complex clearance by monocytes and macrophages	GO:0090265	1	2	0.000948917	0.00323648	CCL2
	signaling	GO:0023052	1	2	0.000948917	0.00323648	CCL3
	cell adhesion	GO:0007155	3	462	0.00108142	0.00362369	CCL11 CCL2 CCL4
	mast cell chemotaxis	GO:0002551	1	4	0.00189703	0.00566146	CCL11
	positive regulation of cellular extravasation	GO:0002693	1	4	0.00189703	0.00566146	CCL2
	regulation of vascular endothelial growth factor production	GO:0010574	1	4	0.00189703	0.00566146	CCL2
*	behavior	GO:0007610	1	5	0.00237079	0.00656262	CCL3
	cellular response to platelet-derived growth factor stimulus	GO:0036120	1	5	0.00237079	0.00656262	CCL2
	mammary duct terminal end bud growth	GO:0060763	1	5	0.00237079	0.00656262	CCL11
	response to lipopolysaccharide	GO:0032496	2	154	0.00227182	0.00667566	CCL2 CXCL10
	cellular response to macrophage colony-stimulating factor stimulus	GO:0036006	1	6	0.00284435	0.0071483	CCL2
*	negative regulation of glial cell apoptotic process	GO:0034351	1	6	0.00284435	0.0071483	CCL2
	positive regulation of apoptotic cell clearance	GO:2000427	1	6	0.00284435	0.0071483	CCL2
	positive regulation of macrophage chemotaxis	GO:0010759	1	6	0.00284435	0.0071483	CCL2
	release of sequestered calcium ion into cytosol by sarcoplasmic reticulum	GO:0014808	1	6	0.00284435	0.0071483	CCL3
	response to interleukin-4	GO:0070670	1	6	0.00284435	0.0071483	CCL11
	protein phosphorylation	GO:0006468	3	630	0.00263803	0.00719805	CCL11 CCL2 CCL3
	maternal process involved in parturition	GO:0060137	1	7	0.00331771	0.00802129	CCL2
	positive regulation of cAMP metabolic process	GO:0030816	1	7	0.00331771	0.00802129	CXCL10
	response to auditory stimulus	GO:0010996	1	7	0.00331771	0.00802129	CXCL10
	response to cholesterol	GO:0070723	1	8	0.00379087	0.00893896	CCL3
Cellular Component	extracellular space	GO:0005615	9	1144	1.02656e-11	3.26787e-10	CCL11 CCL13 CCL17 CCL22 CCL2 CCL26 CCL3 CCL4 CXCL10
	extracellular region	GO:0005576	9	1525	1.37533e-10	3.28359e-09	CCL11 CCL13 CCL17 CCL22 CCL2 CCL26 CCL3 CCL4 CXCL10
	C-fiber	GO:0044299	1	4	0.00189703	0.00566146	CCL2
