# Supplementary material for: Reduced serum levels of pro-inflammatory chemokines in fragile X syndrome
Source: BMC Neurol. 2020 Apr 15;20:138. doi: 10.1186/s12883-020-01715-2 (PMC7161166; doi:10.1186/s12883-020-01715-2)
Supplement: Supplementary file 5 — Additional file 5: Table S4. Silhouette values for each individual in the K-sparse clustering analysis with k = 2 and clustering accuracy based on samples class [file 12883_2020_1715_MOESM5_ESM.xlsx]

## Sheet: Feuil1
ID	Cluster	Silhouette value	Class
C6	1	0.944241	Control
C5	1	0.942931	Control
C10	1	0.942531	Control
C30	1	0.942397	Control
C27	1	0.940865	Control
X2	1	0.940101	FXS
C4	1	0.939736	Control
C22	1	0.937956	Control
C7	1	0.929506	Control
X3	1	0.927999	FXS
C3	1	0.923649	Control
C17	1	0.922476	Control
C15	1	0.918791	Control
X21	1	0.907544	FXS
C1	1	0.903872	Control
C18	1	0.89973	Control
C28	1	0.897602	Control
C8	1	0.892555	Control
C12	1	0.888618	Control
C9	1	0.881835	Control
C26	1	0.877067	Control
C21	1	0.872507	Control
C23	1	0.854006	Control
C13	1	0.84934	Control
C25	1	0.834225	Control
C11	1	0.833999	Control
C29	1	0.739669	Control
C19	1	0.696166	Control
C2	1	0.643881	Control
X12	2	0.951781	FXS
X25	2	0.951134	FXS
X23	2	0.951091	FXS
X14	2	0.951001	FXS
C16	2	0.950724	Control
X29	2	0.950229	FXS
X13	2	0.95004	FXS
X26	2	0.949813	FXS
X27	2	0.946403	FXS
X22	2	0.946275	FXS
X28	2	0.946266	FXS
X9	2	0.945158	FXS
X6	2	0.944959	FXS
X7	2	0.936261	FXS
X11	2	0.936029	FXS
X24	2	0.933142	FXS
X17	2	0.929522	FXS
X8	2	0.918986	FXS
X1	2	0.910871	FXS
X19	2	0.852775	FXS
C20	2	0.833722	Control
X5	2	0.7994	FXS
X4	2	0.750066	FXS
X10	2	0.732324	FXS
C14	2	0.687663	Control
	Mean	0.8922
