# Supplementary material for: Reduced serum levels of pro-inflammatory chemokines in fragile X syndrome
Source: BMC Neurol. 2020 Apr 15;20:138. doi: 10.1186/s12883-020-01715-2 (PMC7161166; doi:10.1186/s12883-020-01715-2)
Supplement: Supplementary file 6 — Additional file 6: Table S5.W matrix highlighting the respective discriminative weight of each feature in the 4 dimensions of the K-sparse model [file 12883_2020_1715_MOESM6_ESM.xlsx]

## Sheet: Feuil1
Feature	Dimension 1	Dimension 2	Dimension 3	Dimension 4
CCL4	0	0	1.63043	1.38075
CCL22	0	0	1.31114	0
CCL3	0	0	0.503627	0.540239
IL-21	0	0	0.320602	0
CCL19	0	0	0.319663	0.507771
IL-12p40	0	0	0.208589	0
CXCL11	0	0	0.155644	0.378611
GM-CSF	0	0	0	0
IL-15	0	0	0	0
IL-16	0	0	0	0
IL-7	0	0	0	0
TNF-b	0	0	0	0
VEGF-A	0	0	0	0
CCL13	0	0	0	0
IFN-g	0	0	0	-0.249963
IL-10	0	0	0	0
IL-12p70	0	0	0	-0.314332
IL-6	0	0	0	0
IL-8	0	0	0	0
TNF-a	0	0	0	0
CRP	0	0	0	0
sICAM-1	0	0	0	0
sVCAM-1	0	0	0	0
IL-17A	0	0	0	0
IL-17E/IL-25	0	0	0	0
IL-22	0	0	0	0
IL-23	0	0	0	0
IL-27	0	0	0	0
IL-31	0	0	0	0
IL-33	0	0	0	0
CXCL12	0	0	0	0
CCL27	0	0	0	0
CXCL5	0	0	0	0
CX3CL1	0	0	0	0
CXCL1	0	0	0	0
CCL1	0	0	0	0
MIF	0	0	0	0
CCL20	0	0	0	0
CCL15	0	0	0	0
CCL26	0	-0.0677361	-0.240375	-0.161669
SAA	0	0	-0.419088	-0.241216
CCL11	0	-0.140382	-0.604937	-0.540887
IL-17F	0	0	-0.795893	-0.213799
CCL17	0	-0.0740412	-1.12542	-0.624636
CXCL10	0	-0.106761	-1.13674	-1.19054
CCL2	0	0	-2.56912	-1.6007
