# Supplementary material for: Reduced serum levels of pro-inflammatory chemokines in fragile X syndrome
Source: BMC Neurol. 2020 Apr 15;20:138. doi: 10.1186/s12883-020-01715-2 (PMC7161166; doi:10.1186/s12883-020-01715-2)
Supplement: Supplementary file 7 — Additional file 7: Table S6. Correlations and associated adjusted p-values for each biomarker pair among the 16 features identified by K-sparse clustering in healthy controls and FXS patients. For each biomarker pair, correlations r coefficients and the corresponding adjusted p-values are presented in upper triangle and lower triangle, respectively. Adjusted p-values < 0.05 are highlighted in bold. [file 12883_2020_1715_MOESM7_ESM.xlsx]

## Sheet: Correlations
	CCL11	CCL17	CCL19	CCL2	CCL22	CCL26	CCL3	CCL4	CXCL10	CXCL11	IFN-g	IL-12p40	IL-12p70	IL-17F	IL-21	SAA
CCL11		0.8	0.5	0.79	0.74	0.42	0.46	0.79	0.78	0.25	0.38	0.16	0.14	-0.09	-0.06	-0.24
CCL17	1.09261e-05		0.53	0.87	0.78	0.29	0.51	0.88	0.84	0.39	0.32	0.14	0.15	0.05	-0.06	-0.2
CCL19	0.0347494	0.0238691		0.53	0.47	0.21	0.27	0.57	0.55	0.3	0.26	0.15	-0.02	-0.18	-0.2	-0.3
CCL2	1.57188e-05	2.002e-07	0.0209808		0.85	0.47	0.59	0.88	0.87	0.4	0.45	0.37	0.23	-0.14	-0.2	-0.09
CCL22	0.000138875	2.77284e-05	0.0528616	6.904e-07		0.43	0.54	0.8	0.84	0.29	0.47	0.4	0.32	-0.05	-0.02	-0.09
CCL26	0.0957518	0.280633	0.457967	0.0549118	0.0931419		0.61	0.35	0.47	0.28	0.36	0.11	0.37	0.23	0.32	-0.17
CCL3	0.0565902	0.0289008	0.330415	0.00853251	0.0177786	0.00546745		0.61	0.66	0.56	0.63	0.41	0.29	0.11	0	-0.2
CCL4	1.57188e-05	1.306e-07	0.0125139	7.25e-08	1.08615e-05	0.187604	0.00524286		0.86	0.41	0.57	0.3	0.1	-0.08	-0.19	-0.26
CXCL10	2.92565e-05	1.2853e-06	0.0167959	2.083e-07	1.4763e-06	0.0549118	0.00186762	2.959e-07		0.35	0.55	0.33	0.28	0.14	0.01	-0.08
CXCL11	0.358354	0.125352	0.273154	0.119386	0.294271	0.305026	0.0145018	0.109206	0.190495		0.24	0.13	0.19	0.1	-0.09	-0.06
IFN-g	0.140182	0.236086	0.338923	0.0652473	0.0560766	0.16454	0.00393768	0.0131152	0.0167959	0.401719		0.38	0.34	-0.28	-0.32	0.06
IL-12p40	0.599062	0.637052	0.629209	0.151352	0.119386	0.733953	0.109206	0.273154	0.226715	0.666128	0.140538		0.12	-0.32	-0.26	-0.11
IL-12p70	0.637052	0.637052	0.964691	0.412721	0.235545	0.155418	0.290613	0.744672	0.298675	0.495338	0.212822	0.69273		0.08	0.21	0.01
IL-17F	0.781914	0.850355	0.541296	0.645625	0.850355	0.412721	0.733953	0.788696	0.655825	0.762713	0.304001	0.235545	0.79656		0.83	-0.05
IL-21	0.832543	0.832543	0.495338	0.495338	0.970151	0.236086	0.988535	0.496279	0.971175	0.781914	0.236086	0.345552	0.47693	2.5199e-06		-0.01
SAA	0.392585	0.488581	0.280633	0.762713	0.762713	0.555031	0.483967	0.343661	0.781914	0.837408	0.832543	0.733953	0.970151	0.850814	0.971175

## Sheet: Feuil2
Somme de Adjusted p-value	Étiquettes de colonnes
Étiquettes de lignes	CCL11	CCL17	CCL19	CCL2	CCL22	CCL26	CCL3	CCL4	CXCL10	CXCL11	IFN-g	IL-12p40	IL-12p70	IL-17F	IL-21	SAA	Total général
CCL11	0	1.09261e-05	0.0347494	1.57188e-05	0.000138875	0.0957518	0.0565902	1.57188e-05	2.92565e-05	0.358354	0.140182	0.599062	0.637052	0.781914	0.832543	0.392585	3.92899
CCL17		0	0.0238691	2.002e-07	2.77284e-05	0.280633	0.0289008	1.306e-07	1.2853e-06	0.125352	0.236086	0.637052	0.637052	0.850355	0.832543	0.488581	4.14045
CCL19			0	0.0209808	0.0528616	0.457967	0.330415	0.0125139	0.0167959	0.273154	0.338923	0.629209	0.964691	0.541296	0.495338	0.280633	4.41478
CCL2				0	6.904e-07	0.0549118	0.00853251	7.25e-08	2.083e-07	0.119386	0.0652473	0.151352	0.412721	0.645625	0.495338	0.762713	2.71583
CCL22					0	0.0931419	0.0177786	1.08615e-05	1.4763e-06	0.294271	0.0560766	0.119386	0.235545	0.850355	0.970151	0.762713	3.39943
CCL26						0	0.00546745	0.187604	0.0549118	0.305026	0.16454	0.733953	0.155418	0.412721	0.236086	0.555031	2.81076
CCL3							0	0.00524286	0.00186762	0.0145018	0.00393768	0.109206	0.290613	0.733953	0.988535	0.483967	2.63182
CCL4								0	2.959e-07	0.109206	0.0131152	0.273154	0.744672	0.788696	0.496279	0.343661	2.76878
CXCL10									0	0.190495	0.0167959	0.226715	0.298675	0.655825	0.971175	0.781914	3.14159
CXCL11										0	0.401719	0.666128	0.495338	0.762713	0.781914	0.837408	3.94522
IFN-g											0	0.140538	0.212822	0.304001	0.236086	0.832543	1.72599
IL-12p40												0	0.69273	0.235545	0.345552	0.733953	2.00778
IL-12p70													0	0.79656	0.47693	0.970151	2.24364
IL-17F														0	2.5199e-06	0.850814	0.850817
IL-21															0	0.971175	0.971175
SAA																0	0
Total général	0	1.09261e-05	0.0586185	0.0209968	0.0530289	0.982405	0.447685	0.205388	0.0736078	1.78975	1.43662	4.28575	5.77733	8.35956	8.15847	10.0478	41.6971

## Sheet: Feuil1
Var1	Var2	Rho value	Adjusted p-value
CCL11	CCL11	1	0
CCL11	CCL17	0.8	1.09261e-05
CCL17	CCL17	1	0
CCL11	CCL19	0.5	0.0347494
CCL17	CCL19	0.53	0.0238691
CCL19	CCL19	1	0
CCL11	CCL2	0.79	1.57188e-05
CCL17	CCL2	0.87	2.002e-07
CCL19	CCL2	0.53	0.0209808
CCL2	CCL2	1	0
CCL11	CCL22	0.74	0.000138875
CCL17	CCL22	0.78	2.77284e-05
CCL19	CCL22	0.47	0.0528616
CCL2	CCL22	0.85	6.904e-07
CCL22	CCL22	1	0
CCL11	CCL26	0.42	0.0957518
CCL17	CCL26	0.29	0.280633
CCL19	CCL26	0.21	0.457967
CCL2	CCL26	0.47	0.0549118
CCL22	CCL26	0.43	0.0931419
CCL26	CCL26	1	0
CCL11	CCL3	0.46	0.0565902
CCL17	CCL3	0.51	0.0289008
CCL19	CCL3	0.27	0.330415
CCL2	CCL3	0.59	0.00853251
CCL22	CCL3	0.54	0.0177786
CCL26	CCL3	0.61	0.00546745
CCL3	CCL3	1	0
CCL11	CCL4	0.79	1.57188e-05
CCL17	CCL4	0.88	1.306e-07
CCL19	CCL4	0.57	0.0125139
CCL2	CCL4	0.88	7.25e-08
CCL22	CCL4	0.8	1.08615e-05
CCL26	CCL4	0.35	0.187604
CCL3	CCL4	0.61	0.00524286
CCL4	CCL4	1	0
CCL11	CXCL10	0.78	2.92565e-05
CCL17	CXCL10	0.84	1.2853e-06
CCL19	CXCL10	0.55	0.0167959
CCL2	CXCL10	0.87	2.083e-07
CCL22	CXCL10	0.84	1.4763e-06
CCL26	CXCL10	0.47	0.0549118
CCL3	CXCL10	0.66	0.00186762
CCL4	CXCL10	0.86	2.959e-07
CXCL10	CXCL10	1	0
CCL11	CXCL11	0.25	0.358354
CCL17	CXCL11	0.39	0.125352
CCL19	CXCL11	0.3	0.273154
CCL2	CXCL11	0.4	0.119386
CCL22	CXCL11	0.29	0.294271
CCL26	CXCL11	0.28	0.305026
CCL3	CXCL11	0.56	0.0145018
CCL4	CXCL11	0.41	0.109206
CXCL10	CXCL11	0.35	0.190495
CXCL11	CXCL11	1	0
CCL11	IFN-g	0.38	0.140182
CCL17	IFN-g	0.32	0.236086
CCL19	IFN-g	0.26	0.338923
CCL2	IFN-g	0.45	0.0652473
CCL22	IFN-g	0.47	0.0560766
CCL26	IFN-g	0.36	0.16454
CCL3	IFN-g	0.63	0.00393768
CCL4	IFN-g	0.57	0.0131152
CXCL10	IFN-g	0.55	0.0167959
CXCL11	IFN-g	0.24	0.401719
IFN-g	IFN-g	1	0
CCL11	IL-12p40	0.16	0.599062
CCL17	IL-12p40	0.14	0.637052
CCL19	IL-12p40	0.15	0.629209
CCL2	IL-12p40	0.37	0.151352
CCL22	IL-12p40	0.4	0.119386
CCL26	IL-12p40	0.11	0.733953
CCL3	IL-12p40	0.41	0.109206
CCL4	IL-12p40	0.3	0.273154
CXCL10	IL-12p40	0.33	0.226715
CXCL11	IL-12p40	0.13	0.666128
IFN-g	IL-12p40	0.38	0.140538
IL-12p40	IL-12p40	1	0
CCL11	IL-12p70	0.14	0.637052
CCL17	IL-12p70	0.15	0.637052
CCL19	IL-12p70	-0.02	0.964691
CCL2	IL-12p70	0.23	0.412721
CCL22	IL-12p70	0.32	0.235545
CCL26	IL-12p70	0.37	0.155418
CCL3	IL-12p70	0.29	0.290613
CCL4	IL-12p70	0.1	0.744672
CXCL10	IL-12p70	0.28	0.298675
CXCL11	IL-12p70	0.19	0.495338
IFN-g	IL-12p70	0.34	0.212822
IL-12p40	IL-12p70	0.12	0.69273
IL-12p70	IL-12p70	1	0
CCL11	IL-17F	-0.09	0.781914
CCL17	IL-17F	0.05	0.850355
CCL19	IL-17F	-0.18	0.541296
CCL2	IL-17F	-0.14	0.645625
CCL22	IL-17F	-0.05	0.850355
CCL26	IL-17F	0.23	0.412721
CCL3	IL-17F	0.11	0.733953
CCL4	IL-17F	-0.08	0.788696
CXCL10	IL-17F	0.14	0.655825
CXCL11	IL-17F	0.1	0.762713
IFN-g	IL-17F	-0.28	0.304001
IL-12p40	IL-17F	-0.32	0.235545
IL-12p70	IL-17F	0.08	0.79656
IL-17F	IL-17F	1	0
CCL11	IL-21	-0.06	0.832543
CCL17	IL-21	-0.06	0.832543
CCL19	IL-21	-0.2	0.495338
CCL2	IL-21	-0.2	0.495338
CCL22	IL-21	-0.02	0.970151
CCL26	IL-21	0.32	0.236086
CCL3	IL-21	0	0.988535
CCL4	IL-21	-0.19	0.496279
CXCL10	IL-21	0.01	0.971175
CXCL11	IL-21	-0.09	0.781914
IFN-g	IL-21	-0.32	0.236086
IL-12p40	IL-21	-0.26	0.345552
IL-12p70	IL-21	0.21	0.47693
IL-17F	IL-21	0.83	2.5199e-06
IL-21	IL-21	1	0
CCL11	SAA	-0.24	0.392585
CCL17	SAA	-0.2	0.488581
CCL19	SAA	-0.3	0.280633
CCL2	SAA	-0.09	0.762713
CCL22	SAA	-0.09	0.762713
CCL26	SAA	-0.17	0.555031
CCL3	SAA	-0.2	0.483967
CCL4	SAA	-0.26	0.343661
CXCL10	SAA	-0.08	0.781914
CXCL11	SAA	-0.06	0.837408
IFN-g	SAA	0.06	0.832543
IL-12p40	SAA	-0.11	0.733953
IL-12p70	SAA	0.01	0.970151
IL-17F	SAA	-0.05	0.850814
IL-21	SAA	-0.01	0.971175
SAA	SAA	1	0
